# Supplementary material for: A Conserved Allosteric Site on Drug-Metabolizing CYPs: A Systematic Computational Assessment
Source: Int J Mol Sci. 2021 Dec 8;22(24):13215. doi: 10.3390/ijms222413215 (PMC8707821; doi:10.3390/ijms222413215)
Supplement: Supplementary file 1 [file ijms-22-13215-s001.zip]

Archive with 1 entries (1 files):
- ijms-1396374-supplementary.pdf
